# Supplementary material for: Synthetic control over orientational degeneracy of spacer cations enhances solar cell efficiency in two-dimensional perovskites
Source: Nat Commun. 2019 Mar 20;10:1276. doi: 10.1038/s41467-019-08980-x (PMC6427015; doi:10.1038/s41467-019-08980-x)
Supplement: Supplementary file 2 — Source Data [file 41467_2019_8980_MOESM2_ESM.xlsx]

## Sheet: Figure 5d
Table S1
Figure S3
PEA
Forward scan
#	1	2	3	4	5	6	7	8	9	10	11	12	13	14	15	16	17	18	19	20	21	22	23	24	25	26	27	28	29	30	31	32	33	34	35	36	37	38	39
Jsc	13.0437	13.5354	13.693	13.6031	14.8241	14.7013	13.33	12.5947	12.9225	12.9901	12.9763	13.5752	12.2871	12.1722	12.432	12.3809	13.15	13.3	12.94	12.78	12.45	12.5	12.51	13.04	13.22	13.55	13.8642	14.1185	13.8727	12.5147	11.6054	12.3458	12.5965	13.1066	13.6529	12.9472	13.4261	11.6154	11.6669
Voc	1.02577	0.887679	0.986851	1.1079	1.00923	0.920414	0.911	0.924714	0.923884	0.911796	1.06152	1.04739	1.02251	1.03395	0.982611	0.947474	0.899	0.98	0.943	0.87	0.945	1.052	1.033	0.959	1.089	1.107	0.92767	0.928541	0.922795	0.898791	0.970316	0.956516	0.92246	0.934084	1.01787	0.996938	0.9863	0.937142	0.90166
MPP	7.21511	7.24438	8.53452	9.3241	9.49328	8.59883	7.47	7.43831	6.79513	7.37134	9.37436	9.56363	7.5853	7.93528	6.46594	6.94458	7.1	8.65	7.41	6.77	6.88	7.91	6.94	6.44	8.32	8.56	7.94299	7.48849	8.15967	7.03114	6.71953	6.6558	7.03556	7.21941	8.67248	8.19522	8.37207	6.85214	6.54906
FF	0.539249	0.602939	0.631579	0.618683	0.63454	0.635476	0.615	0.638675	0.569157	0.622351	0.680555	0.672616	0.603749	0.630515	0.529311	0.592006	0.6	0.663	0.607	0.609	0.585	0.601	0.537	0.515	0.578	0.571	0.617582	0.57122	0.637391	0.625098	0.596716	0.563623	0.605482	0.589692	0.624058	0.634918	0.63223	0.629488	0.622561
PCE	0.0721511	0.0724438	0.0853452	0.093241	0.0949328	0.0859883	0.0747	0.0743831	0.0679513	0.0737134	0.0937436	0.0956363	0.075853	0.0793528	0.0646594	0.0694458	0.071	0.0865	0.0741	0.0677	0.0688	0.0791	0.0694	0.0644	0.0832	0.0856	0.0794299	0.0748849	0.0815967	0.0703114	0.0671953	0.066558	0.0703556	0.072194	0.0867248	0.0819522	0.0837207	0.0685214	0.0654906
Reverse scan
#	1	2	3	4	5	6	7	8	9	10	11	12	13	14	15	16	17	18	19	20	21	22	23	24	25	26	27	28	29	30	31	32	33	34	35	36	37	38	39
Jsc	12.208	13.4633	13.8197	13.6724	14.9498	14.519	13.53	12.5822	13.1709	13.1228	13.2797	13.6144	12.1908	12.4095	12.6692	12.6405	12.92	13.36	12.94	12.72	12.38	12.26	12.33	12.8	13	13.29	13.7943	14.0741	13.8865	12.3546	11.6128	12.3003	12.5624	13.0101	13.4574	12.9128	13.2894	11.7287	11.7388
Voc	0.888753	0.873003	0.964339	1.04529	0.96696	0.91287	0.923	0.938266	0.927242	0.9276	1.02993	1.01646	0.988064	0.991113	0.964919	0.936951	0.893	0.953	0.937	0.879	0.931	1.011	0.987	0.983	1.008	1.022	0.91748	0.916215	0.914536	0.905946	0.956006	0.926268	0.9184	0.925568	0.983595	0.96889	0.966249	0.93152	0.906166
MPP	7.04542	7.37167	8.7648	9.10684	9.56808	8.94242	7.72	8.22279	7.62316	8.03695	9.60289	9.7452	7.82223	8.14976	7.61814	7.62653	7.4	9.14	8.44	7.08	7.05	7.6	6.48	6.84	8.12	7.85	8.25925	7.85925	8.62572	6.00958	7.10963	7.16275	7.63618	7.71156	9.02958	8.51967	8.79095	7.197	7.07328
FF	0.649352	0.62719	0.657676	0.637215	0.661883	0.674698	0.618	0.696524	0.624202	0.660242	0.702114	0.704207	0.649403	0.662626	0.623171	0.643943	0.642	0.717	0.696	0.633	0.612	0.613	0.533	0.544	0.62	0.578	0.652595	0.609487	0.679208	0.536923	0.640396	0.628674	0.661869	0.640401	0.682165	0.680969	0.684607	0.658731	0.664952
PCE	0.0704542	0.0737167	0.087648	0.0910684	0.0956808	0.0894242	0.0772	0.0822279	0.0762316	0.0803695	0.0960289	0.097452	0.0782223	0.0814976	0.0761814	0.0762653	0.074	0.0914	0.0844	0.0708	0.0705	0.076	0.0648	0.0684	0.0812	0.0785	0.0825925	0.0785925	0.0862572	0.0600958	0.0710963	0.0716275	0.0763618	0.0771156	0.0902958	0.0851967	0.0879095	0.07197	0.0707328
oF1PEA
Forward scan
#	1	2	3	4	5	6	7	8	9	10	11	12	13	14	15	16	17	18	19	20	21	22	23	24	25	26	27	28	29	30	31	32	33	34	35	36	37	38	39	40	41	42	43	44	45	46	47	48	49
Jsc	4.68297	4.73898	4.68576	4.77277	5.73554	5.79254	5.70921	5.27447	1.97031	2.02744	2.17022	1.93375	1.07851	1.03427	1.33755	2.23795	2.16783	1.83957	1.31294	2.11128	1.69106	1.73804	1.16451	1.1448	1.05467	0.902562	1.09936	1.1719	1.18867	1.10077	1.71821	2.35727	2.32312	1.645	1.28149	1.56954	1.51451	1.53716	1.54801	1.87406	1.86123	2.15827	3.0224	2.8317	3.41881	3.27832	2.82668	3.46381	3.10168
Voc	0.305333	0.316886	0.30679	0.32052	0.322957	0.345576	0.340764	0.323258	0.494628	0.502307	0.419272	0.488415	0.503483	0.602441	0.45414	0.317326	0.279655	0.314584	0.501716	0.331771	0.411214	0.410072	0.843404	0.814641	0.74761	0.738466	0.625551	0.862367	0.852055	0.903146	0.504738	0.48194	0.433844	0.516253	1.01096	0.99233	0.992436	0.983629	1.01242	1.00546	1.01572	0.965883	0.727119	0.41416	0.322351	0.339324	0.453815	0.35776	0.387577
MPP	0.504358	0.546167	0.521812	0.578932	0.740293	0.800332	0.75309	0.648758	0.454098	0.494815	0.413759	0.433429	0.26398	0.334971	0.309032	0.342993	0.285323	0.285106	0.333973	0.347966	0.36628	0.353513	0.524935	0.561496	0.4917	0.41421	0.384779	0.557244	0.559251	0.565316	0.339948	0.365412	0.315582	0.34156	0.625015	0.703066	0.693446	0.686206	0.695921	0.804333	0.773894	0.764635	0.716126	0.359584	0.362965	0.367077	0.463867	0.416978	0.37509
FF	0.352731	0.363695	0.362988	0.378444	0.399654	0.399814	0.387094	0.380499	0.465945	0.485875	0.454725	0.458911	0.48614	0.537597	0.508748	0.482979	0.470639	0.492666	0.506999	0.496767	0.526728	0.496003	0.534476	0.602078	0.623605	0.62146	0.55951	0.551395	0.552176	0.568641	0.391986	0.321649	0.313117	0.402196	0.48244	0.451407	0.461358	0.45384	0.444041	0.42686	0.409362	0.366795	0.32586	0.306609	0.329353	0.329982	0.361607	0.336486	0.312019
PCE	0.00504358	0.00546167	0.00521812	0.00578932	0.00740293	0.00800332	0.0075309	0.00648758	0.00454098	0.00494815	0.00413759	0.00433429	0.0026398	0.00334971	0.00309032	0.00342993	0.00285323	0.00285106	0.00333973	0.00347966	0.0036628	0.00353513	0.00524935	0.00561496	0.004917	0.0041421	0.00384779	0.00557244	0.00559251	0.00565316	0.00339948	0.00365412	0.00315582	0.0034156	0.00625015	0.00703066	0.00693446	0.00686206	0.00695921	0.00804333	0.00773894	0.00764635	0.00716126	0.00359584	0.00362965	0.00367077	0.00463867	0.00416978	0.0037509
Reverse scan
#	1	2	3	4	5	6	7	8	9	10	11	12	13	14	15	16	17	18	19	20	21	22	23	24	25	26	27	28	29	30	31	32	33	34	35	36	37	38	39	40	41	42	43	44	45	46	47	48	49
Jsc	5.55979	5.58789	5.64583	5.74702	6.44754	6.63901	6.64455	6.30637	2.3481	2.66065	2.76932	2.85058	1.50216	1.10046	1.13561	2.38245	2.30319	1.73013	1.22009	2.30876	1.8047	1.81438	1.21961	1.2521	1.19346	1.00412	1.21054	1.2807	1.27366	1.18386	1.89829	2.54869	2.46566	1.7992	1.28331	1.591	1.51661	1.52706	1.54663	1.90429	1.87037	2.17731	3.14854	3.32835	4.12247	3.66658	3.00319	3.86343	3.45578
Voc	0.502262	0.507242	0.48732	0.497618	0.43347	0.454527	0.450516	0.460129	0.697151	0.735482	0.626942	0.743725	0.679414	0.676312	0.573036	0.391142	0.335333	0.380889	0.597357	0.382019	0.461302	0.476946	0.913071	0.887885	0.827436	0.826789	0.714471	0.912453	0.895949	0.957191	0.451339	0.427941	0.393991	0.465031	1.04887	1.05334	1.04823	1.04318	1.0486	1.0329	1.03746	1.01335	0.845337	0.566314	0.448126	0.456249	0.559827	0.448702	0.497899
MPP	1.23083	1.28633	1.21952	1.31408	1.3299	1.40207	1.34416	1.27503	0.711437	0.854918	0.723539	0.822571	0.403325	0.410532	0.359542	0.500043	0.404476	0.354237	0.389671	0.459955	0.447224	0.425495	0.665915	0.737969	0.606633	0.533853	0.473292	0.753869	0.744482	0.685714	0.327303	0.336822	0.293762	0.313084	0.6594	0.794281	0.77579	0.772999	0.77203	0.910812	0.831939	0.975007	1.11278	0.727344	0.713789	0.647739	0.6915	0.671642	0.609751
FF	0.440768	0.453825	0.443247	0.459499	0.475846	0.46463	0.449029	0.439401	0.434603	0.436882	0.416737	0.387997	0.395187	0.551602	0.55251	0.536599	0.523705	0.537549	0.534655	0.521497	0.537198	0.491697	0.597989	0.663807	0.614306	0.643048	0.547224	0.645114	0.652405	0.605126	0.382019	0.308816	0.302396	0.374198	0.489885	0.473956	0.487992	0.485248	0.476034	0.463059	0.428738	0.441904	0.418092	0.385881	0.386378	0.387202	0.411296	0.387442	0.354377
PCE	0.0123083	0.0128633	0.0121952	0.0131408	0.013299	0.0140207	0.0134416	0.0127503	0.00711437	0.00854918	0.00723539	0.00822571	0.00403325	0.00410532	0.00359542	0.00500043	0.00404476	0.00354237	0.00389671	0.00459955	0.00447224	0.00425495	0.00665915	0.00737969	0.00606633	0.00533853	0.00473292	0.00753869	0.00744482	0.00685714	0.00327303	0.00336822	0.00293762	0.00313084	0.006594	0.00794281	0.0077579	0.00772999	0.0077203	0.00910812	0.00831939	0.00975007	0.0111278	0.00727344	0.00713789	0.00647739	0.006915	0.00671642	0.00609751
mF1PEA
Forward scan
#	1	2	3	4	5	6	7	8	9	10	11	12	13	14	15	16	17	18	19	20	21	22	23	24	25	26	27	28	29	30	31	32	33	34	35	36	37	38	39	40	41	42	43	44	45	46	47	48	49
Jsc	15.0757	15.0671	15.6728	13.8544	14.683	14.3814	14.345	13.9191	13.2751	13.9868	15.3214	15.3174	15.2133	14.9	14.1689	14.4886	14.8998	13.0681	14.2788	14.6204	14.8929	13.8082	14.4652	14.8808	15.3773	14.2235	14.9515	14.937	15.5411	14.9337	13.7668	14.3262	14.1452	15.1076	15.9132	14.8663	16.7762	17.5502	17.8711	15.589	15.714	15.8088	14.8878	15.0777	15.2493	14.9084	16.7127	15.6224	16.7254
Voc	1.07516	1.07367	1.08425	1.07469	1.0851	1.09471	1.09308	1.09146	1.08838	1.05441	1.05937	1.0571	1.03618	1.05251	1.11172	1.09151	1.09987	1.1169	1.11075	1.10638	1.10496	1.09239	1.07981	1.06975	1.08231	1.07251	1.05732	1.05524	1.06966	1.07455	1.07039	1.07204	1.06797	1.08497	1.06046	1.07661	1.07344	1.06374	1.06317	1.07444	1.0655	1.06442	1.06429	1.06756	1.0719	1.0636	1.07575	1.06717	1.06402
MPP	10.3065	10.4808	11.1136	9.39336	10.1488	10.5036	9.79246	9.89679	9.40406	9.5374	10.4197	10.3499	10.262	10.4744	10.6324	10.6865	11.2085	9.41514	10.4514	10.9958	11.1675	9.50242	10.1038	10.3828	10.3169	9.73955	9.95943	9.99326	10.3425	10.3231	9.38305	9.76177	9.64431	10.9219	9.75468	9.97346	10.6705	11.0885	11.2457	9.73193	9.86414	10.0986	9.54581	9.67278	9.76805	9.83693	10.371	9.7783	10.481
FF	0.635855	0.64788	0.654001	0.630882	0.636983	0.667174	0.624511	0.65144	0.650874	0.646698	0.641961	0.639198	0.650981	0.667909	0.674987	0.675742	0.683954	0.645062	0.658965	0.679774	0.678622	0.62997	0.646867	0.652233	0.619895	0.638458	0.630005	0.634006	0.622155	0.643299	0.636751	0.635604	0.638417	0.666325	0.578045	0.623138	0.592534	0.593959	0.591878	0.58103	0.589139	0.600133	0.602456	0.60093	0.59759	0.62037	0.576848	0.586519	0.588952
PCE	0.103065	0.104808	0.111136	0.0939336	0.101488	0.105036	0.0979246	0.0989679	0.0940406	0.095374	0.104197	0.103499	0.10262	0.104744	0.106324	0.106865	0.112085	0.0941514	0.104514	0.109958	0.111675	0.0950242	0.101038	0.103828	0.103169	0.0973955	0.0995943	0.0999326	0.103425	0.103231	0.0938305	0.0976177	0.0964431	0.109219	0.0975468	0.0997346	0.106705	0.110885	0.112457	0.0973193	0.0986414	0.100986	0.0954581	0.0967278	0.0976805	0.0983693	0.10371	0.097783	0.10481
Reverse scan
#	1	2	3	4	5	6	7	8	9	10	11	12	13	14	15	16	17	18	19	20	21	22	23	24	25	26	27	28	29	30	31	32	33	34	35	36	37	38	39	40	41	42	43	44	45	46	47	48	49
Jsc	14.9822	15.1914	15.4345	13.8898	14.7414	14.6253	14.5715	14.0246	13.3155	13.8285	15.3648	15.3572	15.1757	15.1353	14.3296	14.5998	14.7976	13.0693	14.1952	14.7443	14.8292	13.8743	14.4084	14.9985	15.171	14.1607	14.9477	14.8685	15.5239	14.7243	13.6079	14.2314	14.1438	15.0378	15.8812	14.8099	16.5634	17.341	17.8474	15.4598	15.2618	15.5373	13.7989	14.2598	14.3664	14.2865	16.664	15.3481	16.4241
Voc	1.07061	1.06972	1.08358	1.07096	1.0849	1.07396	1.07243	1.0738	1.07311	1.04345	1.05632	1.05467	1.04832	1.05214	1.10441	1.09663	1.10654	1.11994	1.1126	1.10997	1.10949	1.09338	1.08583	1.07898	1.08995	1.07535	1.05842	1.05566	1.0751	1.08929	1.07505	1.07711	1.07685	1.09796	1.07148	1.09133	1.07921	1.07152	1.07187	1.07961	1.06078	1.07136	1.0573	1.0594	1.06495	1.06174	1.08512	1.08029	1.07884
MPP	8.95681	8.89151	9.60726	7.72416	8.3971	9.16715	8.84129	9.22842	9.01572	7.82285	8.45913	8.61673	8.56208	8.72243	9.83274	10.1003	10.4269	8.88166	9.91563	10.4046	10.649	8.74824	9.33399	9.44378	9.6185	9.1244	9.26576	9.31981	9.83535	9.44024	8.82409	9.04693	8.76252	9.92152	9.45332	9.90299	10.3345	10.5302	10.6292	9.67294	9.19477	9.85834	8.94918	9.05441	9.25215	9.22764	9.98302	9.62213	10.1927
FF	0.558402	0.547149	0.574442	0.519256	0.525051	0.583634	0.565776	0.612795	0.630958	0.54215	0.521196	0.532005	0.538194	0.547739	0.621313	0.630846	0.636786	0.6068	0.627825	0.635761	0.647241	0.576681	0.596607	0.583557	0.581685	0.599198	0.585663	0.59377	0.589307	0.58858	0.603188	0.590193	0.575319	0.600906	0.555539	0.612716	0.578139	0.566711	0.555625	0.579542	0.567952	0.592235	0.613398	0.59936	0.604737	0.608337	0.552081	0.580332	0.575246
PCE	0.0895681	0.0889151	0.0960726	0.0772416	0.083971	0.0916715	0.0884129	0.0922842	0.0901572	0.0782285	0.0845913	0.0861673	0.0856208	0.0872243	0.0983274	0.101003	0.104269	0.0888166	0.0991563	0.104046	0.10649	0.0874824	0.0933399	0.0944378	0.096185	0.091244	0.0926576	0.0931981	0.0983535	0.0944024	0.0882409	0.0904693	0.0876252	0.0992152	0.0945332	0.0990299	0.103345	0.105302	0.106292	0.0967294	0.0919477	0.0985834	0.0894918	0.0905441	0.0925215	0.0922764	0.0998302	0.0962213	0.101927
pF1PEA
Forward scan
#	1	2	3	4	5	6	7	8	9	10	11	12	13	14	15	16	17	18	19	20	21	22	23	24	25	26	27	28	29	30	31	32	33	34	35	36	37	38	39	40	41	42	43	44	45	46	47	48
Jsc	15.0135	14.8194	14.9693	15.6106	16.1973	16.3981	15.407	15.5903	14.9844	16.9703	16.7406	16.818	16.8343	16.9435	15.4487	15.6831	15.2168	17.48	16.4434	16.905	16.6231	17.2094	17.2156	14.8751	14.9091	16.041	15.1334	17.58	17.7819	17.4824	16.3493	17.2025	15.8546	17.0003	16.5383	16.8218	16.334	16.0857	16.0024	16.9884	16.946	17.2013	17.0747	17.8796	17.3955	17.1087	15.0662	16.6123
Voc	1.11143	1.10137	1.1042	1.11565	1.10506	1.089	1.03034	1.03432	1.04323	1.00624	1.00509	1.00993	1.00154	1.00966	0.999821	1.00763	1.00428	1.00484	1.0063	1.01123	1.02483	1.02251	1.02131	1.02895	1.0215	1.01956	1.0256	1.01667	1.02322	1.02519	1.01348	1.01624	1.00339	1.01469	1.01873	1.01096	1.00459	1.00932	1.02054	1.01254	1.00438	1.01551	1.0011	1.00418	1.00003	1.01101	1.0027	1.00438
MPP	10.1993	10.2315	10.4476	10.6283	11.1808	11.5098	10.4011	10.9219	10.4082	10.1094	10.1967	10.9032	10.0389	10.1206	10.0649	10.0105	10.2812	10.7943	10.0128	10.8709	10.4696	10.8546	11.16	10.1557	10.3349	11.1877	10.3285	10.4732	10.4949	10.597	10.2506	10.3232	10.7122	10.4278	10.829	11.1415	10.9127	10.9147	10.035	10.5056	10.456	10.8248	10.3212	10.9248	10.8525	10.875	9.92266	10.6639
FF	0.611231	0.626864	0.632074	0.610263	0.62466	0.644537	0.655209	0.677307	0.665819	0.592015	0.606013	0.641936	0.595419	0.591598	0.651623	0.633469	0.672768	0.614552	0.605113	0.635919	0.614565	0.616851	0.634724	0.663518	0.678604	0.684068	0.665459	0.585975	0.576805	0.591258	0.618635	0.590508	0.673372	0.604509	0.642748	0.655146	0.665047	0.672267	0.614474	0.610737	0.614327	0.619693	0.603807	0.608475	0.623854	0.628718	0.65683	0.639126
PCE	0.101993	0.102315	0.104476	0.106283	0.111808	0.115098	0.104011	0.109219	0.104082	0.101094	0.101967	0.109032	0.100389	0.101206	0.100649	0.100105	0.102812	0.107943	0.100128	0.108709	0.104696	0.108546	0.1116	0.101557	0.103349	0.111877	0.103285	0.104732	0.104949	0.10597	0.102506	0.103232	0.107122	0.104278	0.10829	0.111415	0.109127	0.109147	0.10035	0.105056	0.10456	0.108248	0.103212	0.109248	0.108525	0.10875	0.0992266	0.106639
Reverse scan
#	1	2	3	4	5	6	7	8	9	10	11	12	13	14	15	16	17	18	19	20	21	22	23	24	25	26	27	28	29	30	31	32	33	34	35	36	37	38	39	40	41	42	43	44	45	46	47	48
Jsc	15.2019	15.168	15.1721	15.9962	16.521	16.7667	15.5076	15.6266	15.1321	17.2741	17.1479	17.3033	17.1076	17.1856	15.8273	16.0196	15.596	17.881	16.5173	17.5003	17.1783	17.2678	17.422	15.4777	15.3047	16.4745	15.8153	17.7332	17.8737	17.6555	16.5045	17.7566	15.8157	17.3551	16.6713	16.9504	16.2994	16.2188	16.2334	17.1797	17.2143	17.3362	17.2713	18.0674	17.7191	17.0869	15.3307	16.731
Voc	1.11171	1.10407	1.10933	1.11672	1.10751	1.09485	1.03709	1.03887	1.0449	1.02597	1.02262	1.02241	1.01028	1.0216	1.00025	1.00709	1.00137	1.02292	1.0302	1.02609	1.04299	1.04028	1.03904	1.04251	1.03383	1.03024	1.042	1.03942	1.04354	1.04642	1.03522	1.0294	1.02156	1.02626	1.02015	1.01493	1.00717	1.01677	1.0188	1.01394	1.00774	1.01931	1.00541	1.00797	1.00931	1.01293	1.0151	1.00196
MPP	11.1852	11.1191	11.4305	11.7892	12.133	12.4776	10.6623	11.253	10.593	10.6122	10.7056	11.3982	10.542	10.5548	9.68999	9.54377	10.5559	10.6685	10.2537	11.0569	10.7039	11.0135	11.1683	10.5809	10.7849	11.4855	10.8984	10.5045	10.4328	10.5261	9.83154	10.6712	11.1831	10.8598	11.1522	11.4867	11.3388	11.56	10.2324	10.8646	10.7165	11.2739	10.6974	10.8086	11.1237	11.0839	10.5047	10.7907
FF	0.661842	0.663966	0.67914	0.659966	0.66311	0.679716	0.662961	0.693177	0.669957	0.598792	0.610502	0.644291	0.609953	0.601184	0.612077	0.591561	0.675905	0.58327	0.60259	0.615748	0.59742	0.613111	0.61696	0.655744	0.68162	0.676704	0.661335	0.569901	0.559342	0.569743	0.575419	0.583806	0.692167	0.609727	0.655734	0.667692	0.690703	0.700999	0.618695	0.623716	0.617759	0.637993	0.616045	0.593513	0.621989	0.640399	0.675013	0.643693
PCE	0.111852	0.111191	0.114305	0.117892	0.12133	0.124776	0.106623	0.11253	0.10593	0.106122	0.107056	0.113982	0.10542	0.105548	0.0968999	0.0954377	0.105559	0.106685	0.102537	0.110569	0.107039	0.110135	0.111683	0.105809	0.107849	0.114855	0.108984	0.105045	0.104328	0.105261	0.0983154	0.106712	0.111831	0.108598	0.111522	0.114867	0.113388	0.1156	0.102324	0.108646	0.107165	0.112739	0.106974	0.108086	0.111237	0.110839	0.105047	0.107907
[truncated: 3 more columns]
